# Supplementary material for: Temperature-Responsive Hydrogel for Silver Sulfadiazine Drug Delivery: Optimized Design and In Vitro/In Vivo Evaluation
Source: Gels. 2023 Apr 13;9(4):329. doi: 10.3390/gels9040329 (PMC10137830; doi:10.3390/gels9040329)
Supplement: Supplementary file 1 [file gels-09-00329-s001.zip]

Archive with 1 entries (1 files):
- gels-2289863-supplementary.pdf
